# Supplementary material for: NMR Study on Laccase Polymerization of Kraft Lignin Using Different Enzymes Source
Source: Int J Mol Sci. 2023 Jan 25;24(3):2359. doi: 10.3390/ijms24032359 (PMC9917248; doi:10.3390/ijms24032359)
Supplement: Supplementary file 1 [file ijms-24-02359-s001.zip]

Archive with 1 entries (1 files):
- ijms-2141442-supplementary.pdf
